# Supplementary material for: Curcumin-Loaded Self-Assembly Constructed by Octenylsuccinate Fish (Cyprinus carpio L.) Scale Gelatin: Preparation and Characterization
Source: Foods. 2022 Sep 19;11(18):2911. doi: 10.3390/foods11182911 (PMC9498313; doi:10.3390/foods11182911)
Supplement: Supplementary file 1 [file foods-11-02911-s001.zip]

Archive with 1 entries (1 files):
- foods-1851608-supplementary.tif
